# Supplementary material for: Impact of Heat Stress on the Balance between Oxidative Markers and the Antioxidant Defence System in the Plasma of Mid-Lactating Modicana Dairy Cows
Source: Animals (Basel). 2024 Jul 10;14(14):2034. doi: 10.3390/ani14142034 (PMC11274016; doi:10.3390/ani14142034)
Supplement: Supplementary file 1 [file animals-14-02034-s001.zip]

Archive with 1 entries (1 files):
- animals-3062071-supplementary.xlsx
