# Supplementary material for: Impact of Heat Stress on the Balance between Oxidative Markers and the Antioxidant Defence System in the Plasma of Mid-Lactating Modicana Dairy Cows
Source: Animals (Basel). 2024 Jul 10;14(14):2034. doi: 10.3390/ani14142034 (PMC11274016; doi:10.3390/ani14142034)
Supplement: Supplementary file 1 [file animals-14-02034-s001.zip › animals-3062071-supplementary.xlsx]

## Sheet: ROM
name	ROM 1	ROM 2	name	rom 3	rom 4
Delia	14.53	14.54	Effe	16.95	14.76
Fortunata	14.37	13.91	Elisea	14.61	15.26
Angela	14.79	12.91	Irianna	12.19	14.32
Batia	10.44	15.39	Ardua	16.19	16.25
Gioia	16.6	11.42	Siciliana	12.63	12.83
Zeta	12.33	15.33	Nina	12.75	12.8
Iena	12.95	13.49	Luisa	10.78	19.85
Elisa	12.31	14.06	Miscel	12.75	17.69
Imperia	10	11.47	Lisa	11.14	15
Iblea	14.73	15.12	Formia	11.55	15.15
Ibla	12	12.73	Elvana	15.59	14
Messina	12	12.92	Melinda	13.99	14.42

## Sheet: vitamines
name	retinol1	tocopherol1	carotenoid1	retinol2	tocopherol2	carotenoid2	name	retinol3	tocopherol3	carotenoid3	retinol4	tocopherol4	carotenoid4
Delia	26.46	1.99	0.85	39.12	2.83	1.21	Effe	45.26	6.58	1.65	21.35	1.75	0.13
Fortunata	38.31	3.47	1	33.42	2.76	0.66	Elisea	30.86	3.45	0.75	33.72	3.28	0.3
Angela	34.98	5.88	1.99	33.28	2.35	0.51	Irianna	35.46	2.43	0.58	37.58	2.46	0.23
Batia	34.7	2.9	1.2	26.21	4.95	0.66	Ardua	21	2.37	0.47	28.17	3.64	0.34
Gioia	26.91	4.44	1.11	30.68	2.83	0.55	Siciliana	35.06	2.02	0.41	34.39	4.06	0.12
Zeta	31	3.98	1.14	31.2	1.8	0.27	Nina	21.03	3.63	0.81	43.58	2.68	0.22
Iena	32.59	6.25	2.82	38.41	4.83	1.14	Luisa	31.05	1.87	0.56	31.9	4.68	0.42
Elisa	33.77	2.91	1.08	35.54	6.28	1.65	Miscel	38.92	3.58	0.88	32.51	3.94	0.32
Imperia	32	4.06	1.22	36.75	3.53	0.75	Lisa	23.6	1.98	0.42	40.58	3.23	0.31
Iblea	51.65	3.07	0.85	34.05	3.93	0.74	Formia	32.12	4.12	1.01	41.48	4.96	0.54
Ibla	34.24	3.895	1.326	34.02	4.99	1.14	Elvana	24.57	4.47	1.13	27.84	2.22	0.29
Messina	34.24	3.895	1.326	41.34	6.19	1.59	Melinda	38.12	5.04	1.13	33.92	3.355	0.2927

## Sheet: plasma biomarkers
Urea1	Proteine1	Albumine1	A/G1	nefa1	BOHB1	Creatinina1	Glucosio2	Colesterolo2	Urea2	Proteine2	Albumine2	A/G2	nefa2	BOHB2	Creatinina2	Glucosio3	Colesterolo3	Urea3	Proteine3	Albumine3	A/G3	nefa3	BOHB3	Creatinina3	Glucosio4	Colesterolo4	Urea4	Proteine4	Albumine4	A/G4	nefa4	BOHB4	Creatinina4	bil1	bil2	bil3	bil4	fructosamine1	fructosamine2	fru3	fru 4
4.53	84.94	33.61	0.65	0.08	0.47	86.26	3.73	3.89	3.85	86.46	34.67	0.67	0.06	0.57	106.19	3.5	4.15	3.9	102.02	29.4	0.4	0.04	0.46	103.1	3.41	1.85	5.49	95.87	29.91	0.45	0.04	0.59	113.75	1.38	1.09	0.31	0.65	287.46	269	282.02	278.18
4.28	80.66	32.01	0.66	0.07	0.59	83.34	3.61	4.3	4.34	84.52	34.61	0.69	0.07	0.55	94.16	3.82	4.44	4.26	88.19	30.42	0.53	0.05	0.52	100.01	3.23	4.24	4.25	99.85	31.46	0.46	0.04	0.68	108.25	1.2	1.65	0.67	0.94	259.57	292.81	266	298.79
4.98	84.48	32.5	0.63	0.05	0.32	90.9	3.82	3.54	4.27	76.55	24.2	0.46	0.03	0.49	90.38	4.01	3.79	4.98	87.02	33.64	0.63	0.07	0.85	110.83	3.49	3.66	4.23	88.73	27.9	0.46	0.05	0.4	109.62	0.86	0.79	1.18	0.99	271.22	211.89	302.53	268.46
5.24	72.37	22.62	0.45	0.02	0.62	82.65	3.84	3.63	4.44	94.72	33.7	0.55	0.06	0.35	96.74	3.65	2.5	6.08	102.05	31.98	0.46	0.06	0.68	105.67	3.54	4.53	4	91.87	34.93	0.61	0.06	0.61	112.72	1	1.16	0.89	1.13	193.91	287.9	276.37	310.57
4.64	95.33	31.49	0.49	0.1	0.34	82.83	3.72	4.1	4.64	87.42	36.41	0.71	0.07	0.49	102.75	4.1	3.02	4.2	97.58	32.57	0.5	0.13	0.4	111.34	2.56	4.42	5.04	87.06	31.67	0.57	0.06	1.02	97.43	0.75	0.88	1.19	0.07	259.9	304.82	285.63	262.22
5.85	82.44	33.66	0.69	0.06	0.57	88.84	3.95	3.28	5.56	93.84	32.67	0.53	0.06	0.44	107.05	3.47	2.37	5.27	82.98	30.76	0.59	0.22	0.33	67.37	3.93	3.47	3.66	87.12	32.87	0.61	0.03	0.66	122.68	0.89	1.09	1.8	1.89	277.64	276.59	267.17	302.86
4.13	87.33	33.6	0.63	0.07	0.36	87.47	3.25	5.13	6.25	90.7	33.41	0.58	0.04	0.42	113.4	3.59	3.44	4.97	90.52	30.04	0.5	0.07	0.52	117.53	3.63	4.66	4.08	94.88	30.42	0.47	0.04	0.56	109.62	1.52	0.99	1.19	0.38	271.68	283.35	244.46	255.4
3.98	81.24	34.1	0.72	0.06	0.37	85.75	3.22	5.64	4.75	95.8	34.39	0.56	0.05	0.61	103.61	3.2	3.43	6.41	91.65	32.98	0.56	0.06	0.61	104.81	3.69	4.65	3.64	94.83	31.61	0.5	0.04	0.5	113.92	1.08	1.08	3.2	1.38	277.37	284.89	284.71	266.34
3.91	96.24	28.61	0.42	0.03	0.21	81.97	3.54	4.04	5.16	81.7	35.28	0.76	0.03	0.53	106.19	4.16	1.9	5.81	93.35	26.13	0.39	0.12	0.65	108.25	3.19	3.43	5.13	87.46	31.94	0.58	0.05	0.65	109.11	1.21	1.35	1.72	3.08	244.38	304.69	246.78	278.4
7.27	92.88	31.87	0.52	0.05	0.32	101.89	3.79	3.49	4.88	105.08	28.22	0.37	0.04	0.4	96.74	3.56	2.66	6.3	89.06	30.38	0.52	0.13	1.06	119.07	3.31	4.63	5.37	94.83	36.59	0.63	0.03	0.8	113.4	0.11	1.08	0.39	0.83	270.89	239.92	258.98	296.3
4.881	85.79	31.41	0.586	0.09	0.6108	87.19	3.18	5.11	4.37	97.22	34.68	0.55	0.05	0.72	95.37	3.86	4.79	3.85	92.19	34.35	0.59	0.09	0.62	110.83	3.52	1.72	2.72	79.15	23.1	0.41	0.07	0.39	92.45	1	1.14	1.09	1.83	261.4	272.21	310.65	276
4.881	85.79	31.41	0.586	0.09	0.6108	87.19	3.25	5.78	6.12	91.65	36.82	0.67	0.05	0.53	112.03	3.78	4.3	7.13	93.44	33.8	0.57	0.04	0.63	104.99	3.409	3.751	4.328	91.06	31.13	0.5227	0.04636	0.6236	109	1	0.87	0.7	1.19	261.4	295.37	289.71	276

## Sheet: FRAP PON AOPP SHp
name	1frap	1pon	1aopp	1shp	2frap	2pon	2aopp	2shp	name	3frap	3pon	3aopp	3shp	4frap	4pon	4aopp	4shp
Delia	130.59	72.84	27.56	337.63	148.17	71.71	40.36	376.26	Effe	141.92	72.31	41.54	318.52	113.87	64.33	23.97	289.27
Fortunata	161.52	77.95	28.53	292.21	146.33	94.13	27.14	310.31	Elisea	148.69	68.17	26.4	269.66	145.4	80.06	28.63	283.41
Angela	163.8	79.61	30.43	315	125.95	82.92	22.73	204.22	Irianna	144.99	86.31	29.87	314.5	119.21	82.62	23.16	255.75
Batia	141.02	79.53	21.75	185.28	124.11	80.29	21.77	294.22	Ardua	124.11	75.77	27.61	308.8	123.33	86.68	19.92	302.93
Gioia	130.18	82.02	25.55	263.13	136.05	92.7	32.39	384.3	Siciliana	161.75	84.73	35.45	537.99	134.03	81.19	32.51	346.42
Zeta	142.82	89.77	24.65	319.61	133.02	71.63	41.05	298.24	Nina	140	18.36	40.36	367.71	166.76	82.47	26.51	336.7
Iena	166.65	128.14	35.13	365.87	145.06	86.76	28.35	302.93	Luisa	144.43	72.61	42.17	309.64	144.76	69.23	30.97	278.97
Elisa	160.03	76.98	28.11	300.5	149.55	123.03	34.03	334.78	Miscel	184.08	69.45	40.9	406.42	150.79	74.94	25.66	242.68
Imperia	146.11	52.67	24.11	255.92	135.82	86.98	23.64	297.32	Lisa	142.97	51.92	34.6	312.32	169.82	68.25	27.86	360.17
Iblea	139.64	70.35	35.22	297.32	150.11	62	23.56	237.23	Formia	131.18	75.09	31.73	267.65	166.8	71.56	38.85	417.9
Ibla	148.2	80.99	28.1	293.2	154.82	105.57	36.64	372.15	Elvana	155.09	83.22	30.76	343.99	124.68	53.8	19.87	195.42
Messina	148.2	80.99	28.1	293.2	171.21	97.07	35.85	418.49	Melinda	156.02	71	37.92	347.35	141.8	74.1	27.08	300.9
